# Supplementary material for: Angiotensin receptor blocker Losartan inhibits tumor growth of colorectal cancer
Source: EXCLI J. 2021 Mar 1;20:506–21. doi: 10.17179/excli2020-3083 (PMC8056058; doi:10.17179/excli2020-3083)
Supplement: Supplementary data [file EXCLI-20-506-s-001.xlsx]

## Sheet: Raw data
Raw data forMTT assay
Losartan	Cell viability
0	95.38	98.16	97.44
10	90.51	86.88	84.92
100	71.43	72.28	75.43
200	66.34	59.81	61.34
300	55.39	48.16	44.27
500	39.9	34.97	28.52
800	17.33	24.59	19.62
1000	7.11	12.35	16.93
Raw data for qPCR analysis
Bax							TNFa
Control	1	1					Control	1	1
Losartan	1.23	1.48					Losartan	5.69	6.91
Losartan+5FU	0.91	1.12					Losartan+5FU	7.1	6.38
p53							IL-1b
Control	1	1					Control	1	1
Losartan	1.4	1.28					Losartan	8.7	7.3
Losartan+5FU	1.3	1.49					Losartan+5FU	8.11	9
							MCP-1
							Control	1	1
							Losartan	9.12	8.4
							Losartan+5FU	9.25	10.1
Raw data for cell cycle analysis
	Sub G1						S
Control	9.4	8.1	7.8			Control	9.7	8.5	8.3
Losartan	15.9	17.5	16.9			Losartan	7.6	8.2	8.4
Los+5FU	17.6	16.1	17.4			Los+5FU	7.1	8.8	8.6
	G1						G2-M
Control	37	37.1	36.4			Control	31.8	29.9	31.6
Losartan	45.2	46.6	46.1			Losartan	28.1	29.3	28.4
Los+5FU	48.3	51.8	50.7			Los+5FU	26.2	27.6	26.9
Raw data for NO2/NO3									Raw data for Catalase
Groups	NO2/NO3								Groups	Catalase
Control	57.23								Control	0.422047
Control	54.69								Control	0.575545
Control	63.1								Control	0.439507
Control	56.69								Control	0.386927
Control	52.32								Control	0.425774
Control	53.36								Control	0.541571
5FU	13.56								5FU	0.233228
5FU	12.65								5FU	0.297649
5FU	11.69								5FU	0.197649
5FU	12.69								5FU	0.214851
5FU	14.89								5FU	0.210665
5FU	13.33								5FU	0.216485
Combination	13.56								Combination	0.0422047
Combination	14.29								Combination	0.0575545
Combination	12.48								Combination	0.0950688
Combination	15.66								Combination	0.0869266
Combination	14.55								Combination	0.0577408
Combination	14.67								Combination	0.0541571
Losartan	13.98								Losartan	0.164639
Losartan	14.78								Losartan	0.18836
Losartan	15.66								Losartan	0.121846
Losartan	12.67								Losartan	0.156786
Losartan	13.31								Losartan	0.128654
Losartan	13.14								Losartan	0.126543
Raw data for MDA									Raw data for Thiol
Group	MDA								Groups	Thiol
Control	8.01282								Control	1.72721
Control	4.42308								Control	1.58465
Control	5.32051								Control	1.42013
Control	7.30769								Control	1.61226
Control	3.78205								Control	1.56332
Control	5.64103								Control	1.53972
5FU	13.0769								5FU	0.923235
5FU	15.4872								5FU	0.886176
5FU	14.0385								5FU	0.870441
5FU	12.3718								5FU	0.744559
5FU	15.8077								5FU	0.933382
5FU	14.3846								5FU	0.970441
Combination	28.7821								Combination	0.162941
Combination	25.1923								Combination	0.287794
Combination	24.3718								Combination	0.236029
Combination	26.9876								Combination	0.122344
Combination	23.9766								Combination	0.173493
Combination	23.3477								Combination	0.137375
Losartan	16.2051								Losartan	0.632941
Losartan	15.641								Losartan	0.667941
Losartan	17.1795								Losartan	0.701471
Losartan	16.8395								Losartan	0.707932
Losartan	14.8346								Losartan	0.617398
Losartan	15.5328								Losartan	0.523923

## Sheet: ROS
Control
Losartan
Los+5FU
